# Supplementary material for: Genetic characterization of a mild isolate of papaya ringspot virus type-P (PRSV-P) and assessment of its cross-protection potential under greenhouse and field conditions
Source: PLoS One. 2021 Feb 5;16(2):e0241652. doi: 10.1371/journal.pone.0241652 (PMC7864462; doi:10.1371/journal.pone.0241652)
Supplement: S7 File — (TXT) [file pone.0241652.s010.txt]

>PRSV_Mild_papaya_HTS_assembly_(MT747167)
AAATAAAACATCTCAACACAACATAATCAAAAGCACTTTAACAAACATCAACTCATTTCATTTTCAACTATCATAGCAAG
CAACAATGTCTTCTTTGTATACTCTGCGACCAGTAGCTCAGCGCGATAGGAGGTTAGAGAGCAGTAAAGGTTCTGGCTGG
CTCGAGCACAAACTCGAAAGGAAAGGGGATAGAGGAAACACTCACTATTGTAGTGAGTTTGACATTAGCGAGGGCGCCAA
AATTCTGCAATTGGTGCAAATTGGTAACACTGAAGTTGGAAGAACCTTTCTGGAAGGTAACAGATTTGTCCGTGCGAACA
TATTTGAGATCATCCGGAAAACCATGGTTGGTCGTCTGGGGTACGATTTCGAGAGTGAATTATGGTTTTGTCACAACTGC
AATGAAACTTCTGAAAAATACTTTAAGAAATGTGATTGTGGGGAAAAATATTACTATTCTGAAAGAAACTTGATGACAAC
AATGCAAAACCTGATGTATCAGTTTGATATGACACCATCGGAGATCAACTCCGTCGATTTCAATTATCTTGCTGATGCAG
TTGATTACGCTGAACAATCAGTCGAGAGATCTCAAGTTCCGGACTCTGTGGAACTTGTAATGATGGAACCAATTGAGGCT
AGTGAGGAAGGTATTCCAATGGTTTTTGAACCGGAGGTTGTGCCTATAACCGCTAAAGTTGAAGAAGCATGGACGATATT
GATTGGGGAAATTCCTGTCCCACTTGTCGTCATTGAGGAAACGCCAATTATCAGTGGCGCGAATGGAACTCTGGGCTCAA
CTGGTTTCTCACTTGAAGCTGACACCACAAAATTGATGGAGAAGGAAGTCCTCCAGGAAAAGTTGAAAGAAGCAGTGCAT
CTGGCACTCGAAGTTGGTAACGAGATTGCTGAGAAGAAGCCCGAATTCAAGCTGATACCATATTGGAGTGCTAGTCTCGA
ATTGCATAAGAGAATTCGTAAGCATAAGGAGCATGCTAAGATTGCAGCAATTCAAGTTCAGAAGGAAAGAGAAAAAGAAC
AAAAGGCATTCTCAGCTCTGGAGTTAAGGCTTAACTTAAAATCCAGGAGAAGAAATCAAACTATAGTCTGTGACAAAAGA
GGCACACTTAAATGGAAAACCCGGCAATGTTATAAGAGGAGTAGACTAATGCAACAAGTAAATGATTCAGTTGTCACTCA
AATTCACTGTGGTCTTGTTCATGAAACTCAATATACTGAACCGCACCTTCCTGGCATTAAGCGAGCTACATCTAAGAAGG
CCTGCAAACCGCGCAGGCAATCGAAAATTGTTGGCAATAACAAGATAAATTATGTCATGAAAAATCTGTGTGACACAATT
ATCGAAAGAAGCATTCCTGTGGAGCTTATTACGAAGCGATGCAAGAGAAATATTCTTCAAAAGGAAGGTAGAAGCTATGT
GCAGTTGAGGCACATGAATGGCATTCGTGCACAAAAAGATGTGAGCAGCTCGCCTGGTATGGAGCAGTTATTTACACAAT
TTTGCAAATTTCTTGTTGGACATAAATCACTCAAATCCGGAAATCTGACGTTCGGTTCTAGTGGTCTGATTTTCAAGCCA
AAGTTTGCCGACAATGTGGGGCGATACTTTGGTGACTATTTCATTGTCCGAGGACGCCTTGGAGGTAGGCTATTTGACGG
TAGATCAAAACTAGCGAGATCGGTCTATGCCAAGATGGAGCAATACAATGATGTGGCTGAGAAATTCTGGCTCGGTTTTA
ATAGAGCTTTTCTACGGCATAGGAAACCGACGGATCACACTTGCACATCTGACATGGATGTTACACAGTGTGGGGAGGTA
GCAGCTCTTGTGACTATAATCCTGTTTCCGTGCCACAAAATAACTTGCAACACTTGCATGAGTAAAGCAAAGGGAAGAGT
TATTGACGAAGTCGGTGAGGATTTGAATTGTGAGCTTGAACGTTTACGTGGAACTCTTTCATCATATGGAGGGTCATTCG
GGCATGTCTCAATATTACTTGATCAACTAAACAGAGTCTTGAATGCGCGGAACATGAACGATGGAGCTTTTAAAGAAATT
GCGAAGAAGATTGATGCAAAGAAAGAGAGGCCTTGGACTCACATGACGGCTATCAACAACACGCTCGTTAAAGGTTCGCT
AGCAACTGGCTACGAGTTTGAAAGAGCGTCTGATAGTCTCCTAGAGATCGTGAGATGGCATCTCAAAAGGACAGAATCGA
TAAAAGCTGGCAGCATTGAAAGTTTTAGAAATAGGCGTTCTGGAAAAGCTCACTTCAACCCAGCTCTTACGTGTGATAAT
CAGTTGGACAGGAATGGTAATTTCTTATGGGGAGAAAGACAATACCATGCTAAACGATTCTTTGCCAACTATTTTGAGAA
AATTGATCATAGTAAGGGTTATGAATACTATAGTCAACGCCAAAACCCGAATGGTGTCAGGAAAATTGCCATTGGCAATT
TAGTATTTTCAACAAATTTGGAGAGATTTCGGCAGCAAATGGTTGAACATCACATTGACCAAGGACCAATTACTCGTGAG
TGCATCGCATTACGCAATAACAATTATGTTCATGTATGTAGTTGCGTAACCTTAGATGATGGAACTCCAGCAACAAGCGA
GTTGAAGACTCCTACCAAGAATCACATCGTTCTTGGTAATTCTGGTGACCCTAAATATGTTGACTTGCCGACTCTTGAGT
CTGATTCGATGTACATAGCCAAAAAAGGTTATTGCTACATGAACATTTTTCTAGCGATGTTAATAAACATACCTGAGAAT
GAGGCGAAGGATTTTACAAAGAGAGTTCGTGACCTTGTGGGTTCAAAACTTGGAGAGTGGCCAACGATGTTAGATGTTGC
AACATGCGCAAACCAGCTAATAATCTTTCATCCTGACGCAGCCAATGCAGAATTGCCGCGAATTTTAGTGGACCACCGAC
AGAAAACAATGCATGTCATTGACTCTTTTGGTTCCGTGGATTCTGGATATCATATATTGAAGGCAAACACAGTTAACCAG
TTGATTCAATTCGCTAGGGAACCACTTGATAGTGAAATGAAGCATTACATCGTCGGTGGAGAATTTGACCCAACTACTAA
CTGCTTGCATCAGTTGATTCGTGTTATTTACAAGCCTCATGAACTCCGGAACTTGCTCAGAAATGAACCGTACCTAATTG
TGATTGCATTGATGTCACCAAGCGTGCTTTTAACTTTGTTCAATAGTGGTGCGATTGAGCACGCGTTGAATTATTGGATT
AAGAGAGATCAAGATGTTGTTGAGGTCATAGTTTTAGTGGAGCAATTGTGTAGGAAAGTGACGCTTGCTAGAACAATACT
GGAGCAGTTTAATGAGATTCGTCAAAATGCGAGAGATATACATGAGTTAATGGATCGAAACAATAAGCCTTGGGTTTCAT
ATGATCGCTCATTGGAACTATTGAGTGTGTATGCGAACTCGCAGTTGACAGATGAAGGTCTACTCAAGCAAGGATTTTCA
ACATTAGATCCTAGGTTGCGTGAAGCTGTGGAAAAAACCTACGCCACTCTATTGCAGGAAGAATGGCGTGCGTTAAGTTT
GTTTCAAAAGTTGCACTTAAGGTACTTTGCATTCAAATCACAACCGTCTTTTTCCGAGTATTTAAAGCCAAAAGGGCACG
CAGATTTGAAAATTGTATACGACTTCTCACCGAAGTATTGTGTACACGAGGTCGGAAAGGCGCTACTACGACCAGTCAAG
GTCGGAGCTGAAATCACATCGCGGATCATTAATGGTTGCGGAACTTTCATTCGGAAGAGTGCCGCGAGAGGCTGTGCTTA
CATTTTCAAGGACCTTTTCCAGTTCGTACATGTAGTACTAGTTTTAAGCATCTTATTACAGATTTTTAGGAGTGCGCAAG
GAATTGTCACAGAGCATATACAATTAAAGCAGGTGAAAGTAGAAGTGGAGAAACAGAAAGATTTTGATCGTCTGGAGGCT
CTATACGCTGAATTGTGCGTAAAGAGCGGTGAGCAACCGACTGCTGAAGAATTTCTTGATTTTGTAGTGGAGCGTGAACC
AAGGCTTAAAGACCAAGCTTACAGTTTAATTCACATACCAGTGATTCATCAAGCAAAATCGGACAATGAGAAAAAACTCG
AGCAAGTTATTGCATTCATTACATTAATTTTAATGATGATCGACGTGGACAAAAGTGATTGTGTTTATAGAATCTTGAAT
AAGTTTAAAGGTGTGATGAAATCTTGTAACACAGATGTTTACCACCAGTCTTTAGATGACATTCGGGATTTTTATGAAGA
CAAGCAGTTGACTATTGATTTTGATATTACTGGAGAAAATCAAATCAATCGAGGACCTATAGACGTCACGTTCGAGAAAT
GGTGGGATAACCAATTATCCAACAACAACACGATCGGTCATTATCGAATTGGAGGAATGTTTGTTGAATTTTCACGGAGT
AATGCAGCCACTGTGGCTTGTGAGATAGCTCATAGTCCTGAGCGTGAGTTTCTGGTTCGCGGAGCTGTTGGCAGCGGTAA
ATCAACGAATCTTCCTTTCTTGCTTAGTAAGCATGGCAGCGTATTGTTAATAGAGCCTACCAGACCTCTTTGTGAGAACG
TTTGTAAGCAGCTACGTGGTGCACCATTCCATTGTAATCCAACAATTCGCATGCGTGGATTGACGGCTTTCGGTTCTACC
AACATCACAATAATGACAAGCGGATTCGCTTTACATTATTATGCTCACAACATTCAACAATTAAGACTCTTTGATTTCAT
AATTTTTGATGAATGTCATGTCATAGATAGCCAAGCCATGGCCTTCTATTGTCTGATGGAAGGGAACGCTATTGAAAAGA
AGATCCTTAAAGTTTCTGCTACGCCACCTGGGCGTGAGGTTGAGTTTTCAACACAATTCCCAACAAAGATTGTAACTGAA
CAATCCATAAGCTTCAAACAATTGGTTGACAACTTTGGTACTGGCGCGAATAGTGATGTGACTGCCTTTGCTGACAACAT
ATTAGTCTATGTCGCGAGTTACAATGAAGTTGATCAACTAAGTAAGCTTTTATCTGATAAAGGCTATTTGGTTACTAAAA
TTGATGGAAGAACGATGAAAGTTGGAAAGACTGAAATTTCTACTAGTGGCACAAAATCCAAGAAGCATTTCATAGTTGCC
ACAAATATCATCGAGAATGGCGTCACACTTGACATAGAAGCTGTCATAGATTTCGGAATGAAAGTAGTACCTGAGATGGA
TTCAGACAATCGCATGATTCGGTACTCGAAGCAAGCAATCAGTTTTGGAGAGAGAATTCAAAGACTTGGCCGAGTGGGAA
GGCACAAAGATGGAATTGCGCTAAGAATTGGGCACACAGAGAAAGGTATTCAAGAAATTCCAGAGATGGCAGCTACTGAG
GCGGCTTTTCTGAGCTTTACGTATGGTTTGCCTGTCATGACTCACAATGTAGGGTTAAGCTTGCTCAAAAACTGCACTGT
ACGACAAGCACGTACAATGCAACAGTATGAGCTAAGCCCGTTCTTCACACAAAACTTAGTGAACTTTGATGGGACAGTGC
ACCCCAAGATTGATGTTCTGTTACGTCCATATAAGCTGAGAGATTGTGAAGTCAGATTAAGTGAAGCAGCGATACCGCAT
GGGGTACAGTCAATTTGGATGTCTGCTCGGGAGTATGAAGCAGTTGGAGGCCGTCTTTGCCTAGAGAGTGATGTCCGAAT
TCCGTTTCTCGTTAAGGATGTTCCTGAGCGATTATACAGAGAATTGTGGGATATCGTGCAGACTTACAAGCGTGACTTTA
CATTTGGGCGAATTAATTCTGTATCTGCTGGGAAAATTGCGTACACATTAAGAACTGATGTGTATTCTATTCCTAGAACT
CTCATAACGATTGACAAGCTAATTGAGAGTGAAAACATGAAGCATGCCCATTTTAAAGCTATGACCAGTTGCACTGGATT
AAACTCTAGCTTCTCTCTCCTTGGTGTTATAAACACTATCCAGAGTAGATACCTAGTTGATCATTCAGTCGAAAATATCA
GAAAACTACAACTGGCGAAGGCCCAGATTCAACAACTTGAAGCTCATGTGCAAGAGAACAATGTTGAAAATTTAGTTCAA
TCTCTTGGTGCTGTCAGAGCTGTTTATCATCAAGGTGTTGATGGAATCAAGCACATAAAGCGAGAGCTGGGATTGAAAGG
AATCTGGGATGGCTCATTGATGATTAAGGATGTGATTGTATGCGGTTTCACAATGGCTGGTGGCGCAATGTTACTATACC
AACACTTTCGTGATAAACTCACAAATGTTCATGTGTTTCATCAAGGTTTCTCTGCGCGACAGCGACAAAAATTAAGATTT
AAGTCAGCAGCAAATGCTAAACTTGGTCGAGAGGTCTATGGAGATGATGGGACAATTGAGCACTATTTTGGAGAAGCATA
CACGAAGAGAGGAAACAAGAAAGGAAAGATGCATGGCATGGGTGTCAAAACGAGAAAGTTTGTTGCAACATATGGATTTA
AACCAGAAGATTACTCATACGTGCGGTACCTGGATCCTTTAACAGGTGAGACTTTGGATGAAAGCCCGCAAACTGATATC
TCAATGGTGCAAGAACATTTTGGTGACATTCGGAGTAAATACATGGATTCAGACAGCTTTGACAGGCAGGCATTGATAGC
AAACAATACAATTAAGGCCTATTATGTCCGAAATTCTGCAAAGACAGCATTGGAAGTTGATTTAACACCGCACAACCCTC
TGAAAGTTTGCGACAACAAATTGACCATTGCAGGGTTTCCTGACAAGGAAGCTGAGTTGAGACAAACAGGCCCGCCCAGA
ACTATTCAAGCCAACCAAGTTCCACCACCATCGAAATCAGTTCATCACGAAGGAAAAAGTCTCTGTCAAGGTATGAGAAA
TTACAATGGTATAGCTTCTGTGGTTTGTCATTTGAAAAACACATCAGGAAAAGGGAAGAGCCTATTCGGAATCGGATACA
ACTCGTTCATCATCACAAACCGACATTTGTTCAAGGAGAACAATGGTGAACTAATAGTGAAATCCCAACACGGTAGATTT
GTTATCAAGAACACCACAACGCTTCGAGTTGCTCCAGTTGGAAAAACTGATCTCTTAATTATTCAGATGCCGAAGGATTT
TCCTCCATTCCATAGTAGATCTAGGTTTAGGGCCATGAAAGCTGGAGATAAGGTTTGCATGATAGGTGTTGACTATCAAG
AGAATCATATCGCGAGCAAAGTATCTGAAACTTCTATCATTAGTGAGGGCATGGGTGAGTTTGGATGTCACTGGATATCC
ACGAATGACGGTGATTGCGGCAATCCACTAGTTAGTGTTTCAGATGGTTTTATTGTCGGCTTGCATAGTCTGTCGACATC
AACCGGCGATCAAAATTTCTTTGCTAAAATACCAGCACAATTTGAGGAGAAAATCCTGAGGAAAATTGATGATTTAACTT
GGAGTAAACACTGGCGATACAATATTAATGAACTAAGTTGGGGGGCTCTTAAAGTGTGGGAGAGTCGACCCGAAGCAATT
TTTAATGCGCAAAAAGAGGTCAACCAATTGAATGTTTTCGAGCAAAGTGGTAGTCGTTGGCTCTTTGACAAATTACACGG
CAATTTGAAAGGTGTAAGTTCCGCTTCTAGCAATTTGGTAACAAAGCACGTTGTCAAAGGCATTTGTCCTCTCTTCAGAA
ACTATCTCGAGTGTGATAAGGAAGCTAAGGCTTTCTTTAGTCCACTTATGGGTCACTACATGAAGAGTGTTCTGAGCAAG
GAAGCATACATTAAGGATTTGTTGAAATATTCAAGTGACATTGTCATTGGAGAAGTCAACCACGATGTTTTTGAGGATAG
TGTTGCGCAAGTTGTCGATTTGTTAAATGATCACGAGTGTCCTGACCTTGAATACATAACAGACAGTGAAGTAATTATTC
AAGCTTTGAACATGGATGCAGCTGTCGGAGCCTTATACACGGGAAAGAAAAGAAGATATTTTGAGGGATCGACAGTGGAG
CATAGACAAACTCTTGTACGGAAAAGCTGTGAGCGTCTCTACGAAGGGAGAATGGGAGTCTGGAACGGTTCGCTGAAGGC
CGAACTGAGACCAGCTGAAAAAGTACTCGCGAAAAAGACAAGGTCATTCACAGCAGCTCCTCTTGACACACTGTTAGGAG
CCAAAGTCTGTGTTGATGATTTCAACAACTGGTTTTACAGTAAGAATATGGAATGCCCATGGACCGTTGGGATGACAAAA
TTTTATAAAGGCTGGGATGAATTCCTGAAGAAATTTCCTGATGGTTGGGTGTATTGTGATGCGGATGGCTCCCAGTTCGA
TAGCTCATTGACACCATACTTGTTGAACGCTGTACTATCAATTCGGTTATGGGCGATGGAGGATTGGGATATTGGAGAGA
CAATGCTTAAGAATTTGTATGGGGAAATTACTTACACGCCAATATTAACACCGGATGGAACAATTATCAAGAAGTTCAAA
GGAAATAACAGTGGCCAACCTTCGACAGTTGTCGACAATACATTAATGGTTTTGATTACAATGTATTATGCGCTACGGAA
GGCTGGTTACGATACGAAGGCTCAAGAAGAAATGTGTGTATTTTATATCAATGGTGATGATCTCTGTATTGCCATCCACC
CAGATCATGAGCATATTCTTGACTCATTTTCTAGTTCATTTGCTGAGCTTGGACTTAAGTATGATTTCACACAAAGGCAC
CGGAACAAACAAGATTTGTGGTTTATGTCACATCGAGGTATTCTGATCGATGACGTTTACATTCCAAAACTCGAACCTGA
GCGAATTGTTGCAATTCTTGAATGGGACAAGTCTAAGCTCCCGGAGCATCGATTAGAGGCAATCACAGCAGCAATGATAG
AATCATGGGGTTACGTTGAGCTAACACACCAGATTCGCAGATTTTATCAATGGATTCTTGAGCAAGCACCATTCAATGAG
TTAGCGAAGCAAGGAAGGGCCCCATACGTCTCGGAGGTTGGGTTAAGAAGATTGTATACAAGTGAACGTGGATCAATGGA
TGAATTGGAAGCCTATATAGACAAATATTTTGAGCGTGAGAGGGGTGACTCGCCCGAATTACTGGTGTACCATGAATCAA
GGAGCACTGATGATTACCAACTTGTTTGCAGCAGCAAAACACATGTGTTTCATCAGTCCAAAAATGAAGCTGTGGATGCT
GGTTTGAATGATGAGCGCAAAGAAAAAGAAGAACAGAAAAAGAAAGGAAAGGAAAAACAGAAAGAGAAAGACGATGCTAG
TGACGGGAATGATGTGTTGACTAGCACAAAAACTGGAGAGAGAGACAGAGATGTTAATGTTGGAACCAGTGGAACTTTCA
CTGTTCCGAGAATTAAATCATTTACTGATAAGATGATTTTGCCAAGAATTAAAGGAAAGACTGTCCTCAATTTAAATCAT
CTTCTTCAGTATAATCCGCAACAAATTGACATTTCTAACACTCGTGCCACTCAATCACAATTTGAGAATTGGTATGAAGG
GGTGAGGAATGATTATGGTCTGAATGATAATGAAATGCAAGTGATGCTAAATGGCTTGATGGTGTGGTGTATCGAGAATG
GTACATCTCCAGACATATCTGGTATATGGGTAATGATGGATGGGGAAACCCAAGTTGATTATCCAATCAAGCCTTTAATT
GAGCATGCTACTCCATCATTTAGGCAAGTTATGGCTCACTTCAGTAACGCGGCAGAGGCATATATTGTGAAGAGAAATGC
TACTGAGAGGTACATGCCGCGGTATGGACTCAAGAGAAATTTGACTGACATTAGCCTCGCTAGATACGCCTTCGATTTCT
ATGAGGTTAATTCGAAAACACCTGATAGAGCTCGTGAAGCTCATATGCAGATGAAAGCTGCAGCGCTGCGCAACACTAGT
CGCAGAATGTTTGGTATGGATGGCAGTGTTAGTAACAAGGAAGAAAACACGGAGAGACACACAGTTGAAGATGTCAACAG
AGACATGCACTCTCTCCTGGGTATGCGCAACTGAATACTCGCGCTTGTGTGTTTGTTGAGCTTGGCTCGACCCTGTTTCA
CCTTATAGTACTATATAAGCATTAGAATACAGTGTGGCTGAGCCACCGCTTCTATTTTACAGTGAGGGTAGCCCTCCGTG
CTTTTAGTATTATTCGAGTTCTCTGAGTCTCTATACAGTGTGGGTGGCCCACGTGCTATTCGAGCCTCTTAGAATGAGAG


>PRSV-Severe_Papaya_HTS_assembly_(MH974110)
AAATAAAACATCTCAACACAACATAATCAAAAGCACTTCAACAAACATTAACTTGCATAGTTTTCAACTGTCATAGCAAG
CGACAATGTCTTCTATGTACACTCTGCGACCTGCAGCTCAGCGCGATAGGAGGTTAGAGAGCAGTAAAGGTTTTGGCTGG
ATTGAGCACAAACTTGAAAGGAAAGGGGATAGAGGAAACACTCACTACTGTGGTGAGTTTGACATTAGTAAGGGAGCCAA
AATTCTGCAATTGGTGCAGATTGGTAACACTGAAATTGGAAAAACCTTTCTGGAAGGTAACAGATTTGTCCGTGCGAACA
TATTTGAGATCATCCGGAAAACCATGGTTGGTCGTCTGGGATACGATTTCGAGAGTGAATTATGGTTCTGTCACAACTGC
AATGAAACTTCTGAAAAATACTTTAAGAAATGTGATTGTGGGGAAAAATATTACTATTCTGAAAGAAACCTGATGACAAC
AATGCGAAACTTGATGTATCAGTTTAACATGACACCATCGGAGATTAACTCCGTCGACTTTGATTATCTTGCTGATGCAG
TGGATTACGCTGAACGATCAGTCAAGAGATCTCAAGTTCCGGAACCTGTGGAACTTGTAACAATGGAACCAATTGCGTCT
AGTGAGGAAGGTACTCCAACGGTCTCTGAACCGGAAGTTGTGCCTATAACCGCTAAAGTTGAAGAAGCATGGACGATACA
GATTGGGGATATTCCTGTCCCACTTGTCGTCATTAAGGAAACGCCAATTATCAGTGGTGCGAATGGAACTCTGAGCTCAA
CTGGTTTTTCACTTGAAGCTGACACTACAAAACTGACGGAGAAGGAAGTCCTCCAGGAAGAGGTGAAAGAAGCAGTGCAT
CTGGCACTTGAAATTGGTAACGAGATTGCTGAGAAAAAGCCCGAATTCAAGCTGATACCATATTGGAGTGCTAGCCTCGA
ATTGCACAAGAGAATTCGTAAGCACAAGGAGCATGCTAAGATTGCAGCAACTCAAGTTCAGAAGGAAAGAGAAAGAGAAC
AAAAAGTATTCTCAGCTCTGGAGTTAAGGCTTAACTTAAAAGCCAGGAGAAGAAATCAAACTGTGGTCTGTGACAAAAGA
GGAACACTTAAATGGAAAACCAAACAATGTCATAATAGGAGTAGACAAATGCAACAAGTGAATGATTCAGTTGTCACTCA
AATTCACTGTGATCTTGATCATGAATTTCAATATTCTGAACCTCACCTTCCTGGCATTAAGCAAGCTACATCTAAGAAAG
CCTGCAAATCGCGTAGGCAATCGAGAATTGTTGGCAACAACAAGATAAATTATGTCATGAAAGATCTGTGTGACACAATT
ATCGAAAGAAGCATTCCTGTGGAGCTTATTACGAAGCGATGCAAGAGAAAAATTTTTCAGAAGGAAGGTAGAAGCTATGT
GCAGTTAAGGCACATGAATGGCATTCGTGCACAAAAAGATGTGAGCAGCTCGCCCGGCATGGAGCGGTTATTCACGCAAT
TTTGCAAATTTCTTGTTGGACATAAACCACTCAAATCCGGAAGTCTGACGTTCGGTTCTAGTGGTCTGATTTTCAAGCCA
AAGTTTGCCGACAATGTGGGGCGATACTTTGGTGACTATTTCGTTGTCCGAGGACGCCTTGGGGGTAGGCTGTTTGACGG
TAGATCAAAACTAGCGAGATCGATCTACGCCAAGATGGAGCAATACAATGAAGTGGCTGATAAATTCTGGCTCGGTTTTA
ATAGAGCCTTTCTACGGCATAGAAAACCGACGGATCACACTTGCACGTCTGACATGGATGTCACACAGTGTGGGGAGGTA
GCGGCTCTTGCGACTATAATCCTGTTTCCGTGCCACAAGATAACTTGCAACACTTGCATGAACAAGGTGAAGGGAAGAGT
TATTGACGAAGTCGGTGAGGATTTGAATTGTGAGCTTGAACGTTTACGTGAAACTCTTTCATCGTATGGAGGATCGTTCG
GACATGTCTCAATATTGCTCGATCAACTAAACAGAGTTTTGAATGCGCGGAACATGAACGATGGAGCTTTTAAAGAGATT
GCGAAGAAGATTGATGCAAAGAAAGAGAGTCCTTGGACTCACATGACGACTATCAACAACACGCTCATCAAAGGTTCGCT
AGCAACTGGATACGAATTCGAGAGAGCGTCTGATAGCCTCCGAGAGATCGTGAGATGGCATCTCAAAAGGACAGAATCAA
TAAAAGCTGGCAGCGTTGAAAGTTTTAGAAATAGGCGTTCTGGAAAAGCTCACTTCAACCCAGCTCTTACGTGTGATAAT
CAGTTGGACAGGAATGGTAATTTCTTATGGGGAGAAAGGCAATATCATGCTAAACGATTCTTTGCCAACTATTTTGAGAA
AATTGATCATAGTAAGGGTTATGAGTACTATAGTCAACGCCAAAATCCGAATGGTGTCAGGAAAATTGCCATTGGCAATT
TAGTATTTTCAACAAATTTGGAGAGATTTCGGCAGCAAATGGTTGAACACTACATTGACCAAGGACCAATCACTCGTGAG
TGCATCGCATTACGCAATAACAATTATGTTCATGTATGTAGCTGCGTAACCTTAGATGATGGAACTCCAGCAACAAGCGA
GTTGAAGACTCCTACCAAGAATCACATCGTTCTTGGTAATTCTGGTGATCCTAAGTATGTTGACTTGCCAACTCTTGAAT
CTGATTCGATGTACATAGCCAGAAAGGGTTATTGCTACATGAACATTTTTCTAGCGATGCTAATCAACATACCTGAGAAT
GAGGCGAAGGATTTTACAAAGAGAGTTCGTGACCTTGTGGGTTCAAAACTTGGAGAATGGCCAACGATGTTAGATGTCGC
AACATGTGCAAACCAGCTGATAATCTTTCATCCTGACGCAGCCAATGCAGAATTACCGCGAATTCTAGTGGACCACCGAC
AGAAAACAATGCATGTTATTGACTCTTTTGGGTCCGTGGATTCTGGATATCATATATTGAAGGCAAACACAGTTAACCAG
TTGATTCAATTCGCTAGGGAACCACTCGATAGTGAAATGAAGCATTACATCGTCGGTGGAGAATTTGATCCAACTACTAA
CTGCTTGCATCAGTTGATTCGTGTTATCTACAAGCCTCATGAACTCCGGGACTTGCTCAGGAGTGAACCGTACCTGATTG
TGATTGCATTGATGTCCCCAAGCGTGCTTTTAACTTTGTTCAATAGTGGTGCGATTGAGCACGCGCTGAATTATTGGATT
AAGAGAGATCAAGATGTTGTTGAGGTCATAGTGTTAGTGGAGCAATTGTGCAGGAAAGTGACGCTTGCTAGAACAATCCT
GGAGCAGTTTAATGAGATTCGTCAAAATGCGAGAGATATACATGAGTTAATGGATCGAAACAATAAGCCTTGGATTTCAT
ATGATCGCTCATTGGAACTATTGAGTGTGTATGCGAATTCGCAGTTAACAGATGAAGGTCTACTCAAGCAAGGATTTTCA
ACATTAGATCCTAGGTTGCGTGAAGCTGTGGAAAAAACCTACGCCGTTCTATTGCAGGAAGAATGGCGTGCGTTAAGTTT
GTTTCAAAAGTTGCACTTAAGATACTTTGCATTCAAATCACAACCGTCTTTTTCCGAATATTTAAAGCCAAAAGGGCACG
CAGATTTGAAAATTGTATACGACTTCTCACCGAAGTATTGTGTACACGAGGTCGGAAAGGCATTATTACGACCAATCAAA
GTCGGAGCTGAAATCACATCGCGAATCATTAATGGTTGTGGAACCTTCATTCGAAAGAGCGCCGCGAGAGGCTGTGCTTA
CATTTTCAAGGACCTTTTCCAGTTTGTACACGTAGTATTAGTTCTAAGCATCTTATTACAGATTTTTAGGAGTGTGCAAG
GAATTGTCACAGAGCATATACAATTAAAGCAGGTAAAAGCAGAAGTGGAGAAACAAAAAGATTTTGATCGTCTGGAAGCT
CTATACGCTGAACTGTGCGTAAAGAGCGGTGAGCAACCGACTGCTGAAGAATTTCTTGATTCTGTAGTGGAGCGTGAACC
AAGGCTTAAGGATCAAGCTTACAGTTTAATCCACATACCAGTGATTCATCAAGCAAAATCGGACAATGAGAAAAAGCTCG
AGCAAGTTATTGCGTTCATTACATTAATTCTAATGATGATCGATGTGGACAAGAGTGATTGTGTTTATAGAATCTTGAAC
AAGTTTAAAGGCGTGATGAAATCTTGTAGCACAAATGTTTACCACCAGTCTTTAGATGACATTCGGGAATTTTATGAAGA
TAAGCAGTTGACTATTGACTTTGATATTACTGGAGAAAATCAGATCAATCGAGGACCTATAGATGTCACGTTCGAGAAAT
GGTGGGATAACCAATTATCCAACAATAACACAATCGGCCATTATCGAATTGGAGGAACGTTTGTTGAATTTTCACGGAGT
AATGCAGCCACTGTAGCTAGTGAGATAGCTCATAGTCCTGAGCGTGAGTTTCTAGTCCGCGGAGCTGTTGGCAGCGGTAA
ATCAACGAATCTTCCTTTCTTGCTTAGTAAGCATGGCAGCGTGTTGTTAATAGAGCCCACCAGACCTCTTTGTGAGAACG
TTTGTAAGCAGCTACGTGGTGAACCATTCCATTGTAATCCAACAATTCGCATGCGTGGATTGACGGCTTTCGGTTCTACC
AACATCACAATAATGACAAGCGGATTCGCTTTACATTATTATGCTCACAACATTCAACAATTAAGGCTCTTTGATTTCAT
AATTTTTGATGAATGTCATGTCATAGATAGCCAAGCCATGGCCTTCTATTGTCTGATGGAAGGGAATGCTATTGAGAAGA
AAATCCTTAAAGTTTCTGCTACGCCACCTGGGCGTGAGGTTGAGTTTTCAACACAATTCCCAACAAAGATTGTAACCGAA
CAATCCATAAGCTTCAAACAGTTGGTTGACAATTTTGGTACTGGCGCGAATAGTGACGTGACTGCCTTTGCTGACAACAT
ATTAGTCTATGTCGCGAGTTACAATGAAGTTGATCAACTAAGTAAGCTCTTATCCGATAAAGGCTATTTGGTCACTAAAA
TTGATGGAAGAACGATGAAAGTTGGAAAGACTGAAATTTCTACTAGTGGCACAAAACTCAAGAAGCATTTCATAGTTGCC
ACAAATATCATTGAGAATGGCGTCACGCTTGACATAGAAGCTGTCATAGATTTCGGAATGAAAGTAGTACCTGAGATGGA
TTCGGACAATCGCATGATTCGGTACTCGAAGCAAGCAATCAGTTTTGGAGAGAGAATTCAAAGACTTGGTCGAGTAGGAA
GGCACAAAGAGGGAATTGCGTTAAGAATTGGGTACACAGAGAAAGGTATTCAAGAAATTCCAGAGATGGCAGCTACTGAG
GCGGCTTTTCTGAGCTTCACGTATGGTTTGCCTGTCATGACTCACAATGTAGGGTTAAGCTTGCTCAAAAACTGCACTGT
AAGACAAGCACGTACAATGCAACAGTATGAGCTAAGCCCGTTCTTTACACAAAATTTAGTGAACTTTGATGGAACAGTGC
ACCCCAAGATTGATGTTCTGTTACGTCCATATAAGCTGAGAGATTGTGAAGTCAGATTAAGTGAAGCAGCGATACCACAT
GGGGTACAGTCTATTTGGATGTCTGCTCGGGAGTATGAAGCAGTTGGAGGCCGTCTTTGCCTAGAAAGTGATGTCCGAAT
TCCGTTCCTCGTTAAGGATGTTCCTGAGCGATTATACAGAGAATTGTGGGATATCGTGCAGACTTACAAGCGTGACTTTA
CATTTGGGCGAATTAATTCTGTATCTGCTGGGAAAATTGCGTACACATTAAAAACTGATGTGTATTCCATTCCTAGAACT
CTCATAATGATTGACAAACTGATTGAGAGTGAAAACATGAAGCATGCCCATTTTAAAGCTATGACAAGTTGCACTGGATT
AAACTCTAGCTTCTCTCTCCTTGGTGTTATAAACACTATCCAGAGTAGATACCTGGTTGATCATTCAGTCGAAAATATCA
GAAAACTTCAACTGGCAAAGGCCCAGATTCAACAACTTGAAGCTCATGTGCAAGAGAACAATGTTGAAAATTTAATTCAA
TCCCTTGGTGCAGTCAGAGCTGTTTATCATCAAGGTGTTGATGGAATCAAGCACATAAAGCGAGAGTTGGGCTTGAAAGG
AATTTGGGATGGCTCATTGATGATTAAGGATGCAATTGTATGCGGTTTCACAATGGCTGGCGGCGCAATGCTACTGTACC
AACACTTTCGTGATAAGCTTACAAATGTTCATGTGTTTCACCAAGGTTTTTCTGCGCGACAGCGACAAAAATTAAGATTT
AAGTCAGCAGCGAATGCGAAGCTTGGTCGAGAGGTCTATGGAGATGATGGGACAATTGAGCACTATTTTGGAGAAGCATA
CACGAAGAAAGGAAACAAGAAAGGAAAGATGCATGGCATGGGTGTTAAAACGAGAAAGTTTGTTGCAACATATGGATTTA
AGCCAGAAGATTACTCATACGTGCGGTACCTGGATCCTTTAACAGGTGAAACTTTAGATGAAAGCCCGCAAACTGATGTC
TCATTGGTGCAAGAACATTTTGGTGACATTCGGAGGAAGTATATGGATTCAGACAGCTTTGACAGGCAGGCTTTAATAGC
AAACAACACAATTAAGGCCTATTATGTTCGAAATTCTGCGAAGACAGCATTGGAAGTTGATTTAACACCGCACAACCCTC
TGAAAGTTTGCGACAACAAATTGACCATTGCAGGGTTTCCTGACAGGGAAGCTGAGTTGAGACAAACAGGCCCGCCCAAA
ACTATTCAAGTCGACCAAGTTCCACCAACCTCGAAATCAGTTCATCATGAAGGAAAAAGTCTCTGTCACGGTATGAGGAA
TTACAATGGTATAGCTTCTGTGGTTTGCCATTTGAAAAACACATCAGGAAAAGGGAAGAGCTTATTTGGAATTGGATACA
ACTCATTCATCATCACAAACCGACATTTATTCAAGGAGAACAATGGTGAACTAATTGTTAAATCCCAACACGGTAAGTTT
GTTGTCAAGAACACCACAACACTTCGAGTTGCTCCAGTTGGAAAGACTGATCTCTTAATCATTCAGATGCCGAAGGATTT
TCCTCCATTCCATAGTAGATCTAGGTTTAGGGCCATGAAAGCTGGAGATAAGGTTTGCATGATAGGTGTTGACTATCAAG
AGAATCATATCGCGAGCAAAGTATCTGAAACTTCTATCATTAGTGAGGGCATGGGAGAGTTTGGATGTCACTGGATATCC
ACGAATGACGGTGATTGCGGCAATCCACTAGTTAGTGTTTCAGATGGTTTCATTGTCGGCTTGCATAGTTTGTCGACATC
AACTGGAGATCAAAATTTCTTTGCTAAAATACCCGCACAATTTGAGGAAAAGATCTTGAGGAAAATTGATGATTTGACTT
GGAGTAAACACTGGAGCTACAATATTAATGAACTAAGTTGGGGAGCTCTTAAAGTGTGGGAGAGTCGACCTGAAGCAATT
TTTAATGCGCAAAAAGAAATTAACCAATTGAATGTTTTTGAGCAAAGTGGTAGTCGTTGGCTCTTTGACAAGTTACACGG
CAATTTGAAAGGTGTAAGTTCCGCTTCTAGCAATTTGGTAACGAAGCACGTTGTCAAAGGTATTTGTCCTCTCTTCAGAA
ACTATCTCGAGTGTGATGAGGAAGCTAAAGGTTTTTTTAGTCCACTTATGGGTCACTACATGAAGAGTGTTCTGAGTAAG
GAAGCATACATTAAGGATTTGTTGAAATACTCAAGTGACATTGTCATTGGAGAAGTCAACCACGATGTTTTTGAGGATAG
TGTTGCGCAAGTTGTCGATTTGTTAAATGATCACGAGTGTCCTGACCTTGAATACATAACAGACAGTGAAGTGATAATTC
AAGCTTTGAACATGGATGCAGCTGTTGGAGCCCTATACACGGGAAAGAAAAGAAAATATTTTGAGGGATCGACAGTGGAG
CATAGACAAACTCTTGTACGGAAAAGCTGTGAGCGTCTCTACGAAGGGAGAATGGGAGTCTGGAACGGTTCGCTGAAGGC
CGAACTAAGACCATCTGAAAAAGTGCTCGCGAAAAAGACAAGGTCATTCACAGCAGCTCCTCTTGACACACTGTTGGGAG
CCAAAGTCTGTGTTGATGATTTCAACAACTGGTTCTACAGTAAAAATATGGAATGCCCATGGACCGTTGGGATGACAAAA
TTTTACAAAGGCTGGGATGACTTCCTGAAGAAATTCCCTGATGGCTGGGTGTATTGTGATGCGGATGGCTCCCAGTTCGA
TAGCTCATTGACACCATACTTGTTGAATGCTGTACTATCAATTCGATTATGGGCGATGGAGGACTGGGATATTGGAGAGA
AAATGCTCAAGAACTTGTATGGAGAAATCACTTACACGCCAATATTGACACCAGATGGAACAATTATCAAGAAGTTCAAG
GGAAATAACAGTGGCCAACCTTCGACAGTTGTCGACAATACATTAATGGTTTTAATTACAATGTATTATGCACTACGAAA
GGCTGGTTACGATACGAAGGCTCAAGAAGATATGTGTGTATTTTATATCAATGGTGATGATCTCTGTATTGCCATTCACC
CAGATCATGAGCATGTTCTTGACTCATTTTCTAGTTCATTTGCTGAGCTTGGACTTAAGTATGATTTCACACAAAGGCAT
CGGAATAAACAAGATTTGTGGTTTATGTCACATCGAGGTATTCTGATCGATGACGTTTACATTCCGAAACTCGAACCTGA
GCGGATTGTCGCAATTCTTGAATGGGACAAATCTAAGCTTCCGGAGCATCGATTAGAGGCAATCACAGCAGCAATGATAG
AGTCATGGGGTTATGTTGAGCTAACACACCAGATTCGCAGATTTTATCAATGGGTTCTTGAGCAGGCTCCATTCAATGAG
TTAGCGAAGCAAGGAAGGGCCCCATATGTCTCGGAGGTTGGGTTAAGAAGATTGTATACAAGTGAACGTGGATCAATGGA
TGAATTGGAAGCCTATATAAATAAATACTTTGAGCGTGAGAGGGGAGATTCGCCCGAATTACTGGTGTACCATGAATCAA
GAAGCGCTGATGATAACCAGCTTGTTTACAGCAACAATACACATGTGTTTCATCAGTCTAAGGATGGAGCTGTGGATGCT
GGTTTAACTGATGGGCGTAAAGAAAAAGAAGAACAGAAAAAGAAAGAAAACGAAAAACAGAAAGGGAAAGAAAAAGACGA
TGCTAGTGATGGAAATGATGTTTCAACTAGCACAAAAACTGGAGAGAGAGACAGAGATGTTAATGTTGGGACCAGTGGAA
CTTTCACTGTTCCGAGAATTAAATCATTTACTGATAAGATGATTCTGCCAAGAATTAAGGGAAAGACTGTCCTTAATTTA
AACCATCTTCTTCAGTATAACCCGCAACAAATTGACATTTCTAACACTCGTGCCACTCAATCACAATTTGAGAAGTGGTA
TGAGGGAGTGAGGAATGATTATGGTCTTAATGATGATGAAATGCAAGTGATGCTAAATGGCTTGATGGTTTGGTGTATCG
AGAATGGTACATCTCCAGACATATCTGGTATATGGGTTATGATGGATGGGGAAACCCAAGTTGATTATCCACTCAAGCCT
TTAATTGAGCATGCTACTCCGTCATTTAGGCAAATTATGGCTCACTTCAGTAACGCGGCAGAAGCATACATTGCGAAGAG
AAATGCTACTGAGAGGTACATGCCGCGGTATGGAATCAAGAGAAATTTGACTGACATTAGCCTTGCTAGATACGCTTTCG
ATTTCTATGAGGTCAATTCGAAAACACCTGATAGAGCTCGCGAAGCTCATATGCAGATGAAAGCTGCAGCGCTGCGAAAT
GCTAGTCGCAGAATGTTTGGTATGGATGGCAGTATTAATAACAAGGAAGAAAATACGGAGAGACACACAGTGGAAGATGT
CAACAGAGACATGCACTCTCTCCTGGGTATGCGCAATTGAATACTCGCGCTTGTGTGTTTGTCGAGCTTGACTCGAACCT
ATTTCACCTTATAATACTATATAAGCATTAGAATACAGTGTGGCTGTGCCACCGCTTCTATTTTACAGTGAGGGTAGCCC
TCCGTGCTTTTAGTATTATTCGAGTTCTCTGAGTCTCTATACAGTGTGGGTGGCCCACGTGCTATTCGAGCCTCTTAGAA
TGAG
